# Supplementary material for: Aged-Related Changes in Body Composition and Association between Body Composition with Bone Mass Density by Body Mass Index in Chinese Han Men over 50-year-old
Source: PLoS One. 2015 Jun 19;10(6):e0130400. doi: 10.1371/journal.pone.0130400 (PMC4475062; doi:10.1371/journal.pone.0130400)
Supplement: S1 Table — (XLS) [file pone.0130400.s001.xls]

## Sheet: Supplement Table1
Values	50-59 years	60-69 years	70-79 years	80-89 years
	mean	mean	mean	mean
BMI (kg/m2)	25.56	24.96	24.34	24.45
LMI (kg/m2)	17.83	17.2	16.74	15.89
FMI (kg/m2)	6.83	6.73	6.75	7.5
FFMI (kg/m2)	18.82	18.16	17.69	16.82
