# Supplementary material for: Aged-Related Changes in Body Composition and Association between Body Composition with Bone Mass Density by Body Mass Index in Chinese Han Men over 50-year-old
Source: PLoS One. 2015 Jun 19;10(6):e0130400. doi: 10.1371/journal.pone.0130400 (PMC4475062; doi:10.1371/journal.pone.0130400)
Supplement: S2 Table — (XLS) [file pone.0130400.s002.xls]

## Sheet: Supplement Table2
Values	50-59 years	60-69 years	70-79 years	80-89 years
	mean	mean	mean	mean
%BMC	3.9	3.84	3.92	3.85
%FM	26.3	26.67	27.02	30.35
%LM	69.8	69.49	69.06	65.79
