# Supplementary material for: Aged-Related Changes in Body Composition and Association between Body Composition with Bone Mass Density by Body Mass Index in Chinese Han Men over 50-year-old
Source: PLoS One. 2015 Jun 19;10(6):e0130400. doi: 10.1371/journal.pone.0130400 (PMC4475062; doi:10.1371/journal.pone.0130400)
Supplement: S3 Table — (XLS) [file pone.0130400.s003.xls]

## Sheet: Supplement Table3
Values	50-59 years	60-69 years	70-79 years	80-89 years
	mean	mean	mean	mean
L1-4 (g/cmT)	1.17	1.19	1.25	1.24
Neck (g/cmT)	0.97	0.91	0.89	0.83
Total hip (g/cmT)	1.04	1	0.99	0.94
